# Supplementary material for: A study of the limitations of musical experience in Ancient Chinese Poetry – The case of the creation concert of Wei’s Music Score
Source: PLoS One. 2026 Jun 11;21(6):e0346421. doi: 10.1371/journal.pone.0346421 (PMC13258017; doi:10.1371/journal.pone.0346421)
Supplement: S1 File — (XLSX) [file pone.0346421.s001.xlsx]

## Sheet: Paper questionnaire
1.serial number	2.Your gender:	3This is your ___th time watching the ancient music and poetry concert?	4.Your occupation:	5.Your educational background:	6.Do you have any prior knowledge of music?	7.You can distinguish the differences and similarities between ancient poetry music and ancient score-based poetry music.	8.The extent to which you are familiar with ancient musical and poetic works:	9.Do you have the habit of attending concerts (lectures, salons) featuring ancient musical and poetic works?	10.The average number of times you attend concerts per year:	11.Your favorite type of concert:	12.The average number of times you attend the ancient music and poetry concerts each year:	13.Your average monthly rest time:	14.Your average monthly income:	15.The maximum amount you are willing to spend on attending concerts each month:	16.The maximum amount you are willing to spend each month on attending the ancient music and poetry concert:	17.You don't really enjoy attending concerts featuring ancient music and poetry. You find them rather dull and uninteresting.	18.Is it often difficult for you to understand simple notation and the five-line staff?	19.Understanding the Gu Jian system is a difficult task for you.	20.Understanding the poetic atmosphere of ancient musical compositions can be a challenging task for you.	21.Understanding the musical melody of ancient poetry and music is a difficult task for you.	22.There is no one around you who is interested in ancient musical compositions and poetry.	23.No one instructs you on how to understand ancient musical compositions and their associated poems, or how to perform them.	24.The fact that no one accompanied you to the ancient music and poetry concert does not limit your number of viewings.	25.You rarely encounter things related to ancient musical scores and poems in your life.	26.The constraints of work and life have limited your opportunities to enjoy concerts of ancient music and poetry.	27.You don't have much time to enjoy the concert or lecture featuring ancient music and poetry.	28.There is not enough information in society to guide you in appreciating ancient musical compositions and poetry.	29.The locations of events such as the ancient music concert and the salon lecture are too far apart, which limits your participation.	30.Your evaluation of the "Wei Family Musical Score" ancient score poetry performance concert is:	31.Would you like to watch again the ancient music score and poetry concert about "Wei Family Music Scores"?	32.Would you be willing to recommend the "Wei Family Musical Scores" Ancient Music Scores and Poems Concert to your relatives and friends?	33.Would you like to watch a similar ancient music concert again in the future?	34.How long has it been since your last performance of ancient music?	35.In daily life, you will notice events that feature ancient musical scores and poems (such as lectures, concerts, salons, etc.)	36.During your travel and exploration, you will notice things related to ancient music and poetry (such as visiting museums, street culture, flash mobs, etc.)
1	2	1	8	1	1	1	2	2	1	3	1	2	1	1	1	5	4	5	5	5	5	4	5	4	5	4	5	5	5	4	4	4	6	4	5
2	1	3	8	2	1	1	2	2	2	3	0	2	2	3	2	2	2	2	2	2	3	3	3	3	4	4	4	4	4	2	4	2	6	3	1
3	1	2	8	1	1	1	1	1	3	1	2	4	1	2	2	2	2	2	2	2	3	3	3	3	3	4	4	4	4	4	4	4	6	2	6
4	1	1	7	5	1	1	1	1	3	2	2	3	3	3	3	1	1	1	1	1	1	1	1	1	1	1	1	1	5	5	5	5	4	4	6
5	2	1	8	1	1	2	1	2	2	3	2	3	1	2	2	3	2	4	4	2	4	4	1	4	1	4	4	1	3	3	3	3	6	1	2
6	2	2	8	1	2	1	1	2	3	1	3	3	2	2	3	2	2	2	2	2	2	3	3	3	4	4	4	4	4	4	4	4	4	5	4
7	2	1	8	1	2	2	3	2	1	3	2	2	1	1	3	3	4	5	3	3	3	4	3	3	3	3	3	3	3	4	4	4	6	2	4
8	2	2	2	5	2	1	1	1	2	1	1	2	2	3	4	2	2	2	2	2	2	3	3	3	3	4	4	4	4	3	3	3	3	3	4
9	1	1	8	1	1	2	3	2	1	3	2	4	1	1	2	3	1	5	2	2	1	5	1	5	1	3	3	1	3	3	5	4	6	2	2
10	1	1	8	5	1	2	1	2	1	1	2	4	1	2	2	2	3	3	2	4	4	4	4	3	4	4	4	4	4	4	5	4	4	4	4
11	2	1	8	1	1	1	5	1	2	1	2	3	1	1	2	1	1	1	1	1	1	1	1	1	1	2	1	1	5	4	5	4	1	5	6
12	2	3	8	2	1	1	1	2	1	1	1	1	1	1	1	2	2	2	2	2	1	1	1	1	2	2	2	2	5	5	5	5	3	5	1
13	1	2	8	5	1	1	3	2	2	1	2	1	1	1	3	4	5	5	4	5	5	4	5	4	5	5	5	5	4	5	5	4	6	6	6
14	1	1	8	2	1	1	3	2	3	2	2	3	1	1	1	2	1	3	1	2	2	3	3	3	3	4	3	2	4	4	4	4	6	4	4
15	2	1	4	4	2	2	3	2	3	2	1	1	3	1	3	3	4	4	3	4	3	4	3	4	3	4	3	4	3	4	4	3	4	3	3
16	2	1	8	1	1	1	2	2	1	3	1	2	2	3	1	2	2	2	2	2	2	3	3	3	3	4	4	4	4	2	4	2	5	2	6
17	2	2	8	5	1	2	2	1	3	2	3	1	3	3	4	1	1	1	1	1	1	1	1	1	1	1	1	1	5	5	5	5	3	3	6
18	1	1	10	3	1	1	2	2	3	3	2	2	2	3	2	2	2	2	2	2	2	3	3	3	4	4	4	4	4	2	2	4	2	5	2
19	1	1	8	1	1	2	2	1	3	1	2	2	1	2	1	4	4	4	4	4	2	4	4	4	4	2	2	4	3	3	3	3	2	4	5
20	2	1	2	6	2	1	3	2	4	1	1	2	4	4	4	3	2	4	1	3	3	4	4	4	1	2	5	5	5	5	5	5	6	4	4
21	2	5	8	2	1	1	1	1	1	1	1	1	1	1	1	2	2	2	2	1	1	1	1	1	2	2	2	2	5	5	5	5	1	1	1
22	2	1	8	1	1	1	4	1	2	2	3	2	1	2	2	2	1	3	2	1	1	1	1	2	2	1	1	1	4	4	4	4	2	4	6
23	1	1	1	1	1	1	2	1	1	3	1	2	4	4	2	3	2	4	2	4	4	3	1	5	3	2	4	3	5	5	5	5	2	6	6
24	1	1	4	2	2	2	3	2	2	3	3	4	1	1	1	1	1	1	1	1	1	1	1	1	1	1	1	1	2	3	4	3	2	5	4
25	2	1	8	1	1	1	5	1	2	1	2	3	1	1	1	1	2	3	2	2	1	1	1	2	2	1	1	1	4	4	4	4	4	6	6
26	1	1	8	1	2	1	3	2	2	2	2	4	1	2	1	1	3	4	1	1	1	1	1	1	1	1	1	1	5	5	5	5	1	6	6
27	1	1	8	2	2	2	2	1	3	3	2	2	4	4	4	2	2	2	2	2	3	3	3	3	3	3	3	3	5	5	5	5	5	6	6
28	2	1	10	1	1	1	3	1	2	1	2	2	1	2	3	1	1	1	1	1	1	3	1	1	1	2	2	2	5	5	5	5	1	5	6
29	2	2	8	1	1	2	2	2	2	2	1	3	1	3	3	2	2	2	2	3	3	3	3	3	5	5	5	5	3	2	2	2	2	4	4
30	1	1	1	5	2	2	2	2	4	1	1	1	3	2	3	2	4	5	3	3	4	4	4	4	4	4	4	4	4	4	4	4	2	6	4
31	2	1	8	1	1	2	2	2	4	2	2	2	1	2	2	2	4	4	3	2	2	3	3	4	3	3	4	4	4	4	4	4	6	4	4
32	1	1	8	1	2	1	3	1	2	4	1	3	1	1	1	1	1	1	1	1	1	1	1	3	1	1	1	1	5	5	5	5	5	2	2
33	1	2	8	5	1	1	1	1	3	2	1	3	2	3	3	1	1	1	1	1	1	1	1	1	1	1	1	1	5	3	5	5	6	3	4
34	2	1	3	6	1	2	2	2	3	3	3	2	3	4	2	2	2	4	2	2	4	4	3	4	4	4	4	2	4	4	5	4	6	4	2
35	1	1	8	1	1	2	1	2	1	3	1	4	1	1	1	3	3	3	3	3	3	4	4	4	4	4	4	4	5	5	5	5	6	6	6
36	1	1	8	1	1	1	4	2	2	4	1	2	1	1	1	1	1	1	1	1	5	5	1	5	1	1	1	1	5	5	5	5	6	6	6
37	1	1	3	4	2	2	1	1	2	3	4	4	3	4	3	3	3	3	3	3	2	2	2	3	3	3	3	3	3	3	2	2	2	4	3
38	1	1	8	1	1	1	2	2	1	1	1	2	1	1	4	2	2	2	2	2	2	2	2	2	2	2	2	2	5	5	5	5	6	6	6
39	1	3	8	1	2	1	3	1	2	1	2	3	1	2	2	2	1	4	3	2	1	2	2	2	1	2	2	2	5	5	5	5	5	6	6
40	1	8	3	1	1	1	1	4	1	2	3	3	3	3	1	1	1	1	1	1	1	1	1	1	1	1	1	5	5	5	5	5	5	5	3
41	2	1	8	1	1	1	3	1	2	3	2	3	1	1	3	1	4	4	1	1	1	1	1	3	3	3	3	3	5	5	5	5	4	5	5
42	2	1	8	1	2	2	1	2	2	2	2	2	1	2	1	3	3	5	3	3	2	4	2	2	2	2	2	4	4	5	5	5	5	4	6
43	1	2	5	2	2	1	1	2	2	1	3	3	3	4	4	1	1	1	1	2	2	2	2	2	4	4	4	4	4	3	2	3	3	3	4
44	1	1	8	6	1	1	2	2	4	1	2	4	3	3	3	1	1	4	2	2	1	3	1	3	1	2	3	2	5	5	5	5	6	3	2
45	1	many times	3	5	1	1	4	1	4	12	3	2	4	2	1	1	2	2	2	2	2	2	2	2	2	2	2	2	4	5	4	4	5	5	6
46	2	3	3	5	1	1	3	1	4	1	2	2	3	2	2	2	2	3	2	3	2	2	2	2	3	2	2	3	2	5	5	5	3	5	6
47	2	1	3	4	1	1	3	1	4	12	1	1	3	2	2	2	2	2	2	2	2	2	1	2	2	2	2	4	4	4	4	4	1	5	5
48	2	3	3	6	1	2	3	1	4	2	1	4	4	2	2	1	1	4	4	3	1	1	1	1	1	1	1	1	5	5	5	5	4	6	6
49	2	1	10	5	1	1	3	2	4	124	2	3	3	3	2	1	1	2	3	2	3	3	4	3	2	3	4	3	4	5	5	5	1	5	5
50	1	1	3	6	1	1	3	2	4	2	2	1	2	2	2	2	1	4	2	2	4	1	1	3	4	3	3	3	5	4	5	5	6	5	5
51	2	1	3	6	1	1	3	2	4	1	2	4	3	2	2	2	1	4	1	2	2	2	3	4	3	3	2	2	4	4	4	4	1	4	4
52	2	1	8	6	1	1	4	2	4	1	2	2	2	2	2	1	1	4	1	2	3	4	4	3	2	5	4	4	4	5	5	5	6	6	6
53	2	1	3	5	2	1	2	1	4	1	2	2	3	1	1	1	4	3	2	2	1	2	1	1	1	2	3	1	4	4	4	4	6	6	6
54	2	1	3	6	1	1	2	2	3	1	1	1	2	2	2	2	2	4	2	2	2	3	2	3	2	2	3	2	5	5	5	5	6	2	4
55	2	3	7	1	1	4	4	1	4	1	2	3	4	3	2	2	1	2	2	2	3	4	3	4	2	3	4	4	5	5	5	5	5	5	5
56	1	1	3	7	1	1	3	2	4	2	2	2	3	3	3	1	1	1	2	2	1	2	2	1	4	3	4	4	4	4	4	4	5	5	5
57	1	3	3	7	1	1	3	2	4	1	1	2	3	2	2	1	1	2	4	4	2	4	2	4	4	4	4	4	5	5	5	5	1	6	6
58	2	many times	3	6	1	1	2	2	4	1	1	3	4	4	4	2	1	2	2	3	2	4	3	2	2	2	2	3	5	5	5	5	1	5	5
59	2	2	8	5	1	1	3	1	4	34	3	2	3	3	3	1	2	3	2	2	3	3	1	3	1	2	4	3	4	5	4	5	2	6	6
60	1	1	9	4	1	2	3	1	2	1	1	2	3	2	2	1	3	3	2	2	2	4	2	5	2	1	5	3	5	5	5	5	6	4	6
61	1	1	3	6	1	1	3	1	4	2	1	2	3	2	2	1	1	4	3	2	1	3	3	2	4	4	3	4	5	5	5	5	6	4	4
62	2	1	10	5	2	1	2	2	4	1	2	2	2	2	1	1	4	4	3	3	2	4	2	4	2	2	4	2	4	4	5	4	6	4	5
63	2	1	3	6	1	1	2	2	4	1	1	2	4	3	4	1	1	3	2	2	3	3	3	3	3	2	3	3	5	5	5	5	6	4	2
64	1	1	3	5	2	2	3	2	1	1	1	2	3	1	2	1	4	3	1	2	1	2	2	2	2	2	2	2	5	5	5	5	2	4	4
65	1	1	8	7	1	1	2	2	4	1	2	4	2	2	2	2	1	3	2	2	3	4	4	4	2	1	4	4	5	5	5	5	6	3	4
66	1	1	8	6	1	1	3	2	4	1	2	1	3	4	4	2	1	2	2	2	2	2	2	3	3	3	2	3	5	5	5	5	5	4	4
67	1	1	3	6	1	1	3	1	4	3	3	2	2	2	2	2	2	3	2	2	2	2	1	1	1	3	1	1	5	5	5	5	1	5	5
68	2	1	3	6	1	1	4	1	4	1	2	2	3	2	2	1	1	2	2	2	2	4	3	4	3	3	4	2	4	4	4	4	6	4	4
69	1	many times	3	5	1	1	3	1	3	13	3	2	2	2	2	1	2	3	1	1	1	1	1	2	2	2	2	5	5	5	5	5	3	4	4
70	2	1	3	6	1	1	3	2	4	1	4	2	3	4	3	2	1	2	2	2	1	1	1	2	3	2	2	3	4	4	4	5	5	4	5
71	2	2	3	6	1	1	3	1	4	1234	3	3	3	2	2	2	2	3	1	1	2	2	2	1	1	1	1	2	4	5	5	5	4	6	6
72	2	1	3	6	1	1	4	1	4	1	4	2	4	3	4	1	2	2	1	1	3	2	3	1	1	1	1	2	5	5	5	5	2	6	6
73	1	1	3	7	1	1	2	1	4	3	2	2	3	2	2	2	1	2	2	1	2	2	1	4	3	2	4	3	5	5	4	4	6	3	4
74	1	many times	3	6	1	1	4	2	4	1234	4	2	3	2	2	2	1	2	1	1	3	2	2	2	1	1	2	2	4	4	4	4	2	6	6
75	2	1	3	6	1	1	3	2	4	3	2	2	3	2	3	1	1	1	1	1	1	1	1	3	3	1	1	1	5	5	5	5	1	5	5
76	1	many times	3	5	1	1	5	1	4	1	4	2	4	4	4	1	1	1	1	1	1	3	1	1	1	1	1	1	5	5	5	5	1	6	6
77	1	1	3	5	1	1	3	2	3	1	2	1	3	2	2	1	1	1	1	1	2	5	5	4	3	5	5	4	5	5	5	5	6	4	5
78	2	1	3	7	1	1	3	2	4	1	1	2	3	3	2	1	1	1	1	1	1	4	1	1	1	1	2	2	5	5	5	5	1	5	6
79	2	3	3	6	1	1	3	2	4	123	4	2	4	3	2	2	2	2	2	2	3	4	1	4	1	2	2	2	5	5	5	5	6	6	6
80	1	1	3	7	1	1	3	1	4	1	2	1	3	3	3	1	1	4	1	2	1	2	2	2	1	3	3	3	5	5	5	5	1	5	6
81	2	3	3	6	1	2	3	1	4	1	2	1	3	2	2	2	1	3	2	2	1	4	3	3	3	4	4	3	5	5	5	5	5	6	6
82	2	1	10	5	2	1	3	1	3	2	3	1	3	2	2	1	3	3	2	2	1	1	4	2	2	2	2	2	4	5	5	5	6	6	6
83	2	1	3	5	1	1	2	2	3	1	1	2	2	2	2	2	2	4	2	2	2	4	2	3	2	2	4	4	5	5	5	5	6	3	3
84	2	1	10	5	2	2	1	1	4	1	1	1	3	2	2	1	4	4	4	1	3	3	1	1	1	3	3	3	5	5	5	5	2	6	6
85	2	1	2	6	2	2	1	2	4	1	4	1	3	3	1	1	2	2	1	1	2	5	5	3	3	2	5	5	5	5	5	5	6	6	6
86	2	2	10	6	1	1	3	1	4	1	4	2	3	4	3	1	1	4	1	2	2	2	1	3	3	1	1	2	5	5	5	5	1	6	6
87	2	1	3	5	1	1	2	1	4	1	2	3	3	3	3	1	1	1	1	2	2	2	2	2	2	2	2	4	5	5	5	5	6	6	6
88	2	1	8	5	2	1	1	2	2	2	1	2	2	2	3	2	3	4	2	2	4	4	3	2	2	3	4	4	5	5	5	5	6	4	3
89	2	1	3	5	2	1	2	2	4	2	2	2	2	1	1	1	2	3	4	3	1	4	1	2	2	2	3	3	5	5	5	5	6	6	6
90	1	1	8	6	1	1	3	1	4	12	1	2	2	2	3	1	1	2	1	1	1	1	2	1	1	1	1	2	5	5	5	5	5	4	6
91	2	2	8	6	1	1	3	1	4	2	2	3	3	4	4	1	1	2	1	1	2	2	1	2	2	1	1	2	4	4	4	4	3	4	4
92	2	3	3	6	1	1	3	1	4	1234	3	2	3	2	2	2	1	3	2	3	2	2	2	3	3	2	2	3	4	4	4	5	1	6	6
93	2	1	10	6	1	2	3	1	4	12	2	4	4	3	3	1	1	4	1	1	1	1	1	1	1	2	2	1	5	5	5	5	5	6	6
94	2	2	3	6	1	1	3	2	4	1	2	4	3	2	1	2	2	2	2	2	1	3	3	3	1	3	3	3	4	4	4	4	6	4	4
95	1	1	3	6	1	1	3	2	3	2	1	2	3	2	2	1	1	2	2	1	2	2	3	2	4	3	2	4	5	5	5	5	1	5	5
96	2	1	3	7	1	1	3	2	4	3	4	3	4	3	2	1	1	3	2	2	2	2	2	3	2	1	1	3	4	4	4	4	1	6	6
97	1	1	3	6	1	1	2	1	4	1	1	4	4	3	2	2	1	2	1	1	1	4	1	3	1	3	1	1	4	3	3	4	6	5	4
98	2	4	3	1	1	4	1	4	1	2	2	4	3	2	1	1	1	2	2	1	2	1	1	1	2	2	4	5	5	5	5	1	6	6
99	2	1	3	5	1	2	3	2	3	1	2	2	3	2	2	1	1	1	1	1	2	2	3	3	3	1	1	1	3	3	3	3	6	1	1
100	2	2	9	3	2	2	2	1	1	1	1	4	2	2	2	2	4	3	3	3	2	4	2	4	2	1	3	2	5	5	5	5	6	6	6
101	2	2	10	5	2	1	3	1	1	3	2	2	3	2	2	2	2	3	3	2	3	2	4	3	4	2	3	4	4	4	5	4	4	4	5
102	2	1	3	6	1	2	3	2	4	1	4	4	3	2	1	1	1	1	1	1	3	3	3	4	1	1	1	2	4	4	4	4	6	4	4
103	2	1	3	6	1	1	3	2	4	3	3	1	4	2	2	2	1	4	2	2	2	2	2	2	1	3	2	2	4	4	4	4	1	6	6
104	2	1	2	5	1	2	3	2	4	3	2	2	3	2	2	2	1	3	2	2	2	2	3	4	3	1	1	2	4	4	4	4	6	4	4
105	2	1	3	3	2	1	4	2	2	1	2	1	2	2	2	1	1	2	1	3	1	2	2	2	3	3	2	3	5	5	5	5	6	6	6
106	2	1	10	6	1	1	2	2	4	13	1	4	4	4	2	1	1	3	1	1	1	1	2	3	2	3	3	3	5	5	5	5	6	4	4
107	2	1	8	3	1	2	3	1	2	3	1	1	1	2	2	3	2	5	2	2	4	4	3	4	3	4	3	4	4	3	3	3	6	4	4
108	1	1	8	3	1	2	1	2	3	3	1	1	1	3	3	3	1	5	2	3	3	5	1	5	1	3	5	1	4	3	3	3	2	1	1
109	2	1	8	3	1	1	2	2	3	3	1	1	1	2	1	3	1	4	2	2	4	4	4	4	2	4	4	3	4	3	3	4	6	4	2
110	1	1	8	3	1	1	3	2	2	3	1	1	1	3	2	3	2	3	2	2	2	4	3	4	5	3	3	3	4	3	3	3	6	3	4
111	2	1	8	3	1	2	3	2	2	3	1	2	2	4	3	2	1	2	2	1	2	3	1	3	2	2	2	2	5	5	5	5	5	4	5
112	2	1	8	3	1	2	3	2	2	2	2	1	1	1	1	1	1	2	1	2	2	2	3	3	3	3	3	3	5	3	3	4	1	3	3
113	2	1	8	3	1	2	3	2	3	3	3	1	1	2	2	3	2	3	3	2	2	2	2	2	2	3	2	2	4	4	4	4	3	2	2
114	2	1	8	3	1	1	3	2	4	3	2	2	1	3	3	1	1	5	1	1	2	2	2	1	2	2	2	1	5	5	5	5	1	4	4
115	2	1	8	3	1	2	3	1	4	34	2	1	2	3	4	1	1	5	3	2	2	3	4	4	5	2	4	3	5	5	5	4	2	2	4
116	2	1	8	3	1	2	3	2	1	3	1	1	1	2	1	3	1	2	3	3	3	4	4	3	2	3	3	3	4	4	4	4	1	2	4
117	1	1	8	3	1	2	1	2	1	34	1	1	1	2	2	2	3	5	3	3	3	4	2	4	4	5	4	5	4	4	4	5	6	4	4
118	1	1	8	3	1	2	3	2	1	3	1	2	3	3	3	3	2	4	2	2	1	2	3	1	2	2	2	4	5	5	5	5	6	4	5
119	2	1	8	3	1	1	3	2	2	1	2	1	1	1	1	2	1	4	3	3	2	2	2	3	2	4	3	3	4	4	4	4	6	4	4
120	2	1	8	3	1	1	3	2	4	3	1	3	2	4	2	2	1	3	1	2	2	3	2	4	1	2	3	3	4	5	4	4	1	5	6
121	1	1	8	3	1	1	3	2	3	2	2	4	4	3	2	1	1	2	1	1	1	5	1	4	5	3	3	3	3	5	4	5	1	4	5
122	2	1	8	3	1	2	3	2	1	3	1	1	1	1	1	2	1	2	2	2	2	2	2	4	4	4	3	3	4	4	4	4	6	2	4
123	2	1	8	3	1	1	4	2	2	1	2	2	1	3	2	1	1	4	2	1	2	4	2	4	4	4	4	2	4	5	5	5	6	3	5
124	2	1	8	3	1	2	3	2	2	3	1	1	1	2	1	2	2	4	1	2	3	4	4	4	5	5	4	4	4	5	4	4	6	2	4
125	2	1	8	3	1	2	3	2	3	3	3	1	1	2	2	2	1	4	2	2	2	2	2	3	3	2	1	3	4	5	4	5	6	4	4
126	2	1	8	3	1	2	3	2	3	3	1	2	2	1	1	1	2	4	2	2	2	2	4	4	4	4	4	3	4	5	5	5	6	4	4
127	1	1	8	3	1	1	3	2	1	1	1	1	1	3	3	3	2	4	2	2	1	3	2	3	4	4	4	4	5	5	4	4	1	4	4
128	2	1	8	3	1	2	3	2	3	2	2	2	1	2	2	2	1	4	3	2	2	4	4	4	4	4	4	3	4	4	4	4	1	3	4
129	2	1	8	3	1	1	3	2	2	2	2	1	1	2	3	2	2	4	2	2	3	2	2	4	2	3	4	3	5	5	4	5	6	4	4
130	2	1	8	3	1	1	3	2	2	2	1	1	1	1	2	1	3	2	1	1	2	4	4	4	4	4	4	2	4	5	5	5	6	5	5
131	2	1	8	2	1	2	2	2	2	3	2	2	1	2	1	3	1	5	2	4	5	5	2	3	4	5	5	4	5	4	4	4	6	2	1
132	2	1	8	3	1	1	3	2	2	13	1	1	1	2	2	3	3	4	3	2	2	4	1	3	5	4	5	3	5	5	4	4	6	2	4
133	2	3	8	3	1	1	3	2	4	12	3	1	2	3	2	2	1	4	2	2	2	3	4	4	3	4	4	4	4	5	4	5	6	5	5
134	2	1	8	3	1	2	2	2	3	3	3	1	4	3	3	2	2	3	3	2	3	3	2	4	4	4	4	2	4	5	5	5	1	4	4
135	2	1	8	3	1	2	2	2	2	3	1	2	1	3	1	2	1	3	2	2	5	5	5	5	5	5	5	3	4	4	4	4	6	4	4
136	2	1	8	3	1	2	3	2	1	3	1	2	1	1	1	2	1	5	2	1	3	3	5	3	5	3	4	4	4	4	4	4	2	1	4
137	1	1	8	3	1	1	3	2	4	3	2	1	2	4	4	2	2	5	3	3	3	4	3	3	3	4	4	3	4	4	4	4	1	4	5
138	2	1	8	3	1	1	2	2	1	34	1	1	1	1	1	1	3	5	1	1	3	3	2	1	4	5	4	5	4	3	5	5	2	4	6
139	2	1	8	3	1	1	3	2	3	3	3	2	1	2	1	2	1	3	2	2	3	2	2	2	3	2	2	2	5	4	4	4	6	4	5
140	2	1	8	3	1	1	2	2	2	3	1	1	2	2	1	3	1	5	2	3	4	3	4	4	5	5	3	3	4	3	3	4	6	2	2
141	2	1	8	3	1	2	2	2	2	1	2	1	1	2	2	1	1	4	1	1	2	4	4	5	5	5	4	3	4	4	5	5	6	3	5
142	1	1	8	3	1	1	3	2	3	3	1	2	1	3	2	2	1	3	1	1	4	1	1	4	1	5	4	4	4	4	4	4	1	4	5
143	2	1	8	3	1	1	3	2	2	3	2	2	2	3	2	2	1	4	2	2	3	4	2	4	5	5	3	3	5	4	4	4	1	4	4
144	2	1	8	3	1	2	2	2	3	23	1	2	1	2	1	2	2	4	2	2	3	5	2	5	3	5	5	3	5	5	5	5	6	4	4
145	2	1	8	3	1	1	3	2	2	2	2	1	1	2	2	2	2	5	2	2	2	3	2	3	3	3	3	3	5	5	5	5	6	3	4
146	1	1	8	3	1	2	3	2	1	3	1	1	1	1	1	2	2	4	3	2	2	2	2	4	2	4	3	3	4	4	4	4	6	3	5
147	1	1	8	3	1	1	3	2	1	2	2	2	2	4	2	2	1	4	2	4	1	2	1	4	5	4	2	3	5	3	4	4	1	2	1
148	2	1	8	5	1	1	3	2	4	3	3	1	2	2	2	3	2	3	3	2	2	2	2	3	3	3	3	3	4	4	4	4	6	4	3
149	2	1	8	3	1	1	3	2	3	2	2	1	1	1	2	1	3	4	1	1	2	4	3	2	3	4	3	3	5	5	5	5	6	4	5
150	1	1	8	3	1	1	2	2	2	1234	1	1	1	3	3	2	1	4	2	2	3	4	4	4	4	5	5	3	5	5	5	5	6	2	6
151	1	1	8	3	1	1	3	2	4	1	2	2	1	3	2	2	1	3	2	2	2	4	2	4	4	3	4	2	3	3	4	4	6	4	4
152	2	1	8	3	1	1	4	2	2	2	2	1	1	3	3	2	3	5	3	1	3	1	1	2	1	4	1	1	5	5	5	5	6	3	4
153	2	1	8	3	1	1	4	2	4	34	1	2	2	4	2	2	1	2	1	1	3	3	3	3	5	3	3	3	4	4	4	4	6	4	5
154	2	1	8	3	1	1	3	2	4	3	1	1	2	2	2	1	4	5	2	1	3	4	5	5	2	3	5	3	5	5	5	5	1	4	4
155	1	1	8	3	1	1	2	2	4	3	2	1	2	3	3	2	2	2	2	2	3	3	2	2	2	2	2	2	5	5	5	5	6	2	2
156	2	1	8	3	1	2	2	2	3	1	2	1	1	2	2	2	1	4	3	3	2	4	3	4	4	4	4	3	5	5	5	5	1	2	4
157	2	1	8	3	1	2	3	2	3	2	3	2	1	1	2	4	4	4	1	1	1	3	5	4	4	4	4	2	5	5	5	5	1	1	1
158	2	1	8	3	1	1	2	2	4	1	1	2	2	4	1	4	4	5	4	4	4	4	4	4	4	4	4	4	4	4	4	4	5	3	3
159	2	1	8	3	1	2	2	2	3	3	1	2	2	2	2	2	1	4	3	3	1	2	1	3	1	3	3	3	5	5	5	5	6	4	4
160	1	1	8	3	2	1	3	2	3	1	1	2	1	1	2	2	1	4	2	2	4	5	4	4	4	3	4	3	4	4	4	4	6	4	5
161	1	1	8	3	1	2	2	2	2	3	1	1	2	3	2	2	2	4	2	2	3	4	3	4	3	3	3	3	5	5	5	5	6	4	4
162	1	7	8	3	1	1	4	1	3	1	3	1	4	4	4	2	1	3	1	1	1	3	2	1	1	2	1	2	5	5	5	5	1	2	5
163	1	1	8	3	1	2	3	2	4	1234	1	1	4	4	4	2	1	1	1	1	4	4	1	4	5	5	1	5	5	5	5	5	6	6	6
164	2	2	8	3	1	2	2	2	3	2	2	2	2	3	2	3	1	3	2	3	3	4	2	5	2	3	4	3	5	5	5	5	6	2	2
165	2	1	8	3	2	1	3	2	3	1	1	2	1	1	2	2	1	4	2	2	4	5	4	4	4	3	4	3	4	4	4	4	6	4	5
166	2	2	8	7	1	1	5	1	4	1 2	4	1	5	1	1	2	2	2	2	2	2	2	2	2	2	2	2	2	5	5	5	5	5	6	3
167	1	1	8	3	1	1	2	2	1	3	1	1	1	1	1	1	1	1	2	2	3	3	4	4	1	4	3	3	5	5	5	5	6	2	5
168	1	1	8	3	1	1	3	1	2	3	1	1	1	1	1	1	2	2	1	1	5	3	1	4	3	3	4	5	5	4	3	5	6	4	4
169	2	1	8	3	1	2	3	2	2	1 3	1	2	2	1	2	3	4	4	4	3	4	5	5	5	5	5	5	5	4	4	4	4	6	1	1
170	2	7	8	7	1	1	5	1	4	2	4	4	3	4	3	2	1	3	2	1	1	1	1	1	1	1	1	1	5	5	5	5	1	6	6
171	2	1	8	3	1	2	3	2	1	3	1	2	1	1	1	2	1	2	2	1	2	2	2	3	2	3	2	1	5	5	5	5	6	3	3
172	1	1	8	3	1	1	2	2	3	1	1	1	1	1	1	3	1	4	2	2	3	5	5	5	5	3	5	1	5	5	5	3	6	3	3
173	1	1	8	3	1	2	2	2	2	3	1	2	2	2	1	4	2	4	4	2	3	2	4	4	4	4	4	1	4	4	4	4	6	1	4
174	1	1	8	3	1	2	3	2	3	1	1	2	1	3	3	1	1	4	3	3	4	4	4	4	5	5	5	4	5	5	5	5	6	5	5
175	2	1	8	3	1	2	3	3	3	3	3	1	1	2	2	3	1	4	3	2	2	2	2	2	1	1	1	1	5	5	5	5	6	4	6
176	2	1	8	3	1	1	2	2	2	3	1	2	1	3	1	4	1	3	4	3	3	4	4	5	2	3	5	3	3	2	2	3	6	1	4
177	2	1	8	3	1	1	3	2	3	1	3	2	1	3	3	3	1	4	3	2	2	2	3	2	3	2	3	2	5	5	5	5	1	2	4
178	1	1	8	3	1	1	2	2	2	1 3	1	2	1	2	1	3	1	5	3	3	2	5	1	5	5	5	5	4	4	4	4	4	6	2	2
179	1	1	8	3	1	1	3	2	4	1	2	2	1	2	2	1	1	3	1	1	1	2	1	2	3	2	1	2	5	5	5	5	1	4	5
180	2	1	8	3	1	2	2	2	2	1 3	1	1	1	4	1	3	1	4	3	2	3	4	4	4	4	5	4	5	4	3	4	3	6	4	4
181	1	1	8	3	1	2	3	2	1	1 3	1	1	1	1	1	3	3	3	4	3	3	3	3	3	3	3	3	3	4	4	4	4	6	1	2
182	2	1	8	3	1	2	3	2	4	3	2	2	1	3	2	1	1	5	2	2	2	2	2	1	2	4	3	2	5	5	5	5	6	4	5
183	2	1	8	3	1	1	3	2	2	3	2	1	1	1	1	3	3	3	3	3	3	4	4	4	5	5	5	5	3	4	4	3	6	2	2
184	2	1	8	3	1	2	2	2	1	3	1	1	1	1	1	1	3	4	3	2	4	4	2	4	3	4	4	3	4	4	4	4	6	1	2
185	1	1	8	3	1	1	3	2	3	1	1	2	1	2	2	2	2	2	2	2	1	3	3	4	4	4	4	2	5	5	5	5	6	3	6
186	2	1	8	3	1	1	3	1	4	1	3	1	2	3	3	1	1	1	1	1	1	5	1	3	2	4	4	3	5	5	5	5	1	1	2
187	2	1	8	3	1	1	2	2	3	3	1	1	2	1	2	3	1	4	2	2	2	4	4	4	5	4	5	4	3	3	3	3	6	3	4
188	2	1	8	3	1	1	2	2	1	3	1	1	1	1	1	3	2	5	2	3	4	5	3	5	5	5	5	5	4	4	4	4	6	4	4
189	2	1	8	3	1	1	3	2	2	1	2	2	1	1	2	2	1	3	2	1	3	3	3	2	2	2	3	3	5	5	5	5	6	3	4
190	2	1	8	3	1	2	2	2	2	3	1	1	2	2	1	3	2	5	3	3	5	5	2	5	4	5	4	3	3	3	3	3	6	3	4
191	2	1	8	3	1	2	1	2	2	3	1	2	1	2	2	3	2	1	3	3	3	3	3	4	4	4	4	4	4	4	4	4	6	2	2
192	2	1	8	3	1	1	3	2	2	2	2	2	1	2	2	1	3	3	1	2	3	1	3	1	2	2	3	1	5	5	5	5	6	2	4
193	1	1	8	3	1	2	3	2	3	3	1	1	4	3	2	4	1	3	2	1	3	4	3	4	5	4	4	4	3	3	3	3	6	2	2
194	2	1	8	3	1	2	4	2	3	1	3	1	2	3	3	2	3	4	2	1	1	2	4	3	5	5	2	1	5	5	5	5	1	4	4
195	1	1	8	3	1	1	3	1	4	1	2	2	1	4	2	3	1	3	2	2	3	4	4	4	4	4	3	3	4	3	3	3	6	4	4
196	2	1	8	3	1	2	3	2	2	1	2	2	1	2	2	2	2	4	4	2	2	4	4	4	4	3	4	3	4	4	3	4	6	2	2
197	2	1	8	3	1	2	2	2	2	1	1	1	1	2	2	3	2	4	4	4	4	4	4	4	3	3	3	3	4	3	3	3	6	2	1

## Sheet: Electronic Questionnaire
1.serial number	2.Your gender:	3.This is your ___th time watching the ancient music and poetry concert?	4.Your occupation:	5.Your educational background:	6.Do you have any prior knowledge of music?	7.You can distinguish the differences and similarities between ancient poetry music and ancient score-based poetry music.	8.The extent to which you are familiar with ancient musical and poetic works:	9.Do you have the habit of attending concerts (lectures, salons) featuring ancient musical and poetic works?	10.The average number of times you attend concerts per year:	11.Your favorite type of concert:	12.The average number of times you attend the ancient music and poetry concerts each year:	13.Your average monthly rest time:	14.Your average monthly income:	15.The maximum amount you are willing to spend on attending concerts each month:	16.The maximum amount you are willing to spend each month on attending the ancient music and poetry concert:	17.You don't really enjoy attending concerts featuring ancient music and poetry. You find them rather dull and uninteresting.	18.Is it often difficult for you to understand simple notation and the five-line staff?	19.Understanding the Gu Jian system is a difficult task for you.	20.Understanding the poetic atmosphere of ancient musical compositions can be a challenging task for you.	21.Understanding the musical melody of ancient poetry and music is a difficult task for you.	22.There is no one around you who is interested in ancient musical compositions and poetry.	23.No one instructs you on how to understand ancient musical compositions and their associated poems, or how to perform them.	24.The fact that no one accompanied you to the ancient music and poetry concert does not limit your number of viewings.	25.You rarely encounter things related to ancient musical scores and poems in your life.	26.The constraints of work and life have limited your opportunities to enjoy concerts of ancient music and poetry.	27.You don't have much time to enjoy the concert or lecture featuring ancient music and poetry.	28.There is not enough information in society to guide you in appreciating ancient musical compositions and poetry.	29.The locations of events such as the ancient music concert and the salon lecture are too far apart, which limits your participation.	30.Your evaluation of the "Wei Family Musical Score" ancient score poetry performance concert is:	31.Would you like to watch again the ancient music score and poetry concert about "Wei Family Music Scores"?	32.Would you be willing to recommend the "Wei Family Musical Scores" Ancient Music Scores and Poems Concert to your relatives and friends?	33.Would you like to watch a similar ancient music concert again in the future?	34.How long has it been since your last performance of ancient music?	35.In daily life, you will notice events that feature ancient musical scores and poems (such as lectures, concerts, salons, etc.)	36.During your travel and exploration, you will notice things related to ancient music and poetry (such as visiting museums, street culture, flash mobs, etc.)
1	2	1	3	7	1	1	3	1	4	1	4	3	3	3	2	2	1	2	2	1	2	2	2	2	2	3	2	3	5	5	4	4	6	4	5
2	2	1	3	6	1	1	4	1	4	1	3	2	3	4	4	1	1	1	1	1	1	2	1	2	2	2	2	1	5	5	5	5	2	6	6
3	2	1	3	6	1	1	3	1	4	4	4	2	4	3	3	1	5	5	5	5	1	2	5	3	5	3	1	1	1	5	5	5	6	4	5
4	2	1	3	6	1	1	3	2	3	1	1	1	4	2	1	3	3	5	4	3	3	4	4	3	2	5	4	4	5	5	5	5	5	2	3
5	1	1	3	7	1	1	1	1	2	1	2	2	3	2	2	2	2	2	2	2	2	1	2	2	2	2	2	2	5	5	5	5	1	5	4
6	2	1	8	7	1	1	3	1	4	1	4	3	1	4	4	1	1	1	1	1	1	1	1	1	1	1	1	3	4	4	4	4	3	4	4
7	2	1	3	6	1	1	3	1	4	3	2	2	3	2	2	3	2	3	3	3	3	2	2	3	3	3	4	3	5	4	4	4	4	4	4
8	1	1	3	6	1	1	4	1	2	1	2	2	4	3	3	3	2	2	2	2	2	2	2	2	2	2	2	4	4	4	4	4	1	5	5
9	1	1	10	5	1	1	4	1	4	1	2	2	2	2	2	4	1	1	1	1	4	3	1	1	3	3	3	5	5	5	5	5	1	6	6
10	2	2	3	6	1	1	5	1	4	1	2	3	4	3	3	1	1	1	3	1	3	4	3	4	4	3	3	5	5	5	5	5	1	6	6
11	2	1	10	5	1	1	3	2	3	2	2	2	3	2	2	2	1	2	3	2	1	1	2	3	1	1	2	3	5	5	5	5	1	4	4
12	2	1	10	5	1	1	3	2	3	1	3	2	2	2	2	2	1	3	2	2	2	3	3	3	2	2	3	3	5	5	5	5	2	4	5
13	2	1	2	6	1	1	2	2	3	1	1	2	4	2	2	1	3	4	2	2	3	4	4	4	4	4	4	4	5	5	5	5	6	3	3
14	2	2	2	5	1	1	4	1	3	2	3	2	3	2	2	2	2	2	2	2	2	2	2	3	2	2	2	2	5	5	5	5	2	6	6
15	2	1	8	6	1	1	3	1	3	1	3	2	1	2	2	2	2	4	3	2	2	4	4	3	3	2	4	4	4	4	4	4	6	4	4
16	1	1	2	6	1	1	3	1	4	2	2	1	3	2	2	2	1	4	3	3	2	3	2	3	3	3	3	3	5	4	4	4	3	4	4
17	1	1	3	7	1	1	3	1	4	1	2	2	3	3	3	1	1	4	2	2	3	4	2	3	2	2	4	3	5	5	5	4	2	6	5
18	2	2	10	5	1	1	5	1	2	2	2	2	4	2	2	1	1	1	1	1	2	3	1	3	1	1	2	5	3	4	4	4	1	6	6
19	2	1	3	7	1	1	3	1	4	2	2	4	3	2	2	3	2	3	2	2	3	3	3	2	3	3	3	4	4	4	4	4	2	4	4
20	2	5	3	6	1	1	4	1	4	1	4	2	3	3	3	1	1	1	1	1	2	1	1	2	2	2	1	1	5	5	5	5	1	5	5
21	2	1	3	6	1	1	3	1	2	1	1	1	3	3	3	3	3	4	3	1	3	3	3	3	3	3	3	3	5	5	5	5	5	4	5
22	1	1	8	6	1	1	4	1	4	1	2	1	2	2	2	1	1	3	1	1	3	5	1	1	1	2	1	3	5	5	5	5	1	6	3
23	1	1	3	7	1	1	4	1	4	1	3	4	3	2	2	1	1	1	1	1	1	1	2	2	2	1	1	1	5	5	5	5	1	5	5
24	2	1	3	6	1	1	3	2	4	1	2	2	3	3	3	1	1	1	1	1	1	3	4	3	1	3	4	3	5	5	4	5	2	4	4
25	2	5	3	7	1	1	4	1	4	3	4	4	4	4	4	3	3	3	3	4	2	1	4	2	2	2	2	4	4	4	4	4	1	5	5
26	2	5	3	7	1	1	4	1	4	3	4	4	4	4	4	2	2	2	2	2	2	2	4	2	2	2	2	4	4	4	4	4	1	5	5
27	2	1	8	4	1	2	3	2	2	1	2	2	1	1	1	2	2	3	2	3	3	3	3	3	3	3	3	3	5	5	5	5	6	3	4
28	2	1	8	5	2	2	2	2	2	1	2	2	2	1	1	2	3	3	3	3	2	4	3	3	4	4	3	4	4	4	4	4	6	4	4
29	1	1	3	5	2	2	2	2	2	2	2	2	3	2	2	3	4	4	2	2	2	4	4	4	3	2	5	3	4	4	4	4	6	3	5
30	2	1	3	6	2	2	1	2	1	3	1	2	3	2	1	1	4	5	1	1	5	5	3	5	1	1	5	3	5	5	4	5	6	1	3
31	2	1	2	5	1	2	2	2	3	1	1	3	4	2	2	3	3	3	2	2	3	3	4	4	3	2	4	2	4	4	5	3	6	2	4
32	1	1	2	5	1	1	3	1	3	2	2	2	4	2	2	2	3	3	3	3	3	3	2	3	3	3	3	3	5	5	4	4	4	4	2
33	2	1	9	4	1	2	2	1	3	2	2	4	2	1	1	1	2	3	2	2	2	3	2	3	4	3	4	3	4	4	4	4	6	6	5
34	2	1	1	5	1	1	4	1	3	5	3	3	3	1	1	1	3	3	1	1	1	1	1	2	2	2	1	2	4	5	4	5	3	4	6
35	1	2	9	5	1	2	1	2	4	3	1	4	4	2	1	3	2	3	3	3	4	4	3	4	2	2	4	4	4	4	4	4	5	4	4
36	2	1	8	5	2	2	1	1	2	3	2	2	1	1	1	2	3	4	2	3	3	3	3	3	3	3	3	3	3	3	3	3	6	2	4
37	2	1	8	5	1	1	3	2	3	2	1	1	1	1	1	1	1	5	1	1	1	5	5	5	5	5	5	5	5	5	5	5	6	5	2
38	1	1	10	5	2	2	1	2	1	3	1	2	3	1	1	2	3	3	2	2	4	4	4	5	2	2	4	4	4	4	4	4	6	3	3
39	2	1	10	5	2	1	3	2	4	1	3	2	2	3	2	2	3	2	1	2	1	2	1	2	2	2	3	4	4	4	4	4	3	4	6
40	2	1	1	6	2	2	2	2	2	1	1	2	4	2	2	2	4	4	3	3	4	4	2	4	3	3	4	4	4	3	3	4	6	3	4
41	2	1	8	5	2	2	1	2	1	3	1	2	1	2	1	1	5	5	3	3	5	4	4	4	3	2	4	4	4	3	3	5	6	4	4
42	2	1	9	4	1	2	2	1	3	2	2	4	2	1	1	2	2	4	2	2	2	4	2	3	4	2	4	4	4	5	4	4	6	5	5
43	1	1	8	7	2	2	3	2	2	3	2	3	2	2	1	4	2	3	3	2	3	3	5	3	2	3	3	4	2	2	3	3	4	5	2
44	2	1	10	5	2	2	4	1	4	3	2	2	3	3	3	2	2	2	2	2	2	2	2	2	2	2	2	2	4	4	4	4	4	5	4
45	1	2	1	5	1	1	1	1	3	1	3	3	3	3	3	2	2	2	2	2	2	2	2	2	2	2	2	2	2	2	2	2	2	4	4
46	1	1	8	5	1	2	3	1	2	3	2	4	2	2	2	2	3	4	3	3	4	4	3	2	4	3	4	4	4	4	4	4	1	5	5
47	2	1	8	5	2	2	2	2	1	3	1	2	1	1	1	3	3	3	3	3	3	3	3	3	3	3	3	3	3	3	3	3	6	3	3
48	2	1	8	6	2	2	2	1	2	2	3	3	1	3	3	5	5	5	5	5	5	5	5	5	5	5	5	5	5	5	5	5	6	6	6
49	2	1	8	6	1	1	3	2	2	3	1	2	2	1	2	2	2	3	3	3	3	3	3	3	3	3	3	3	3	3	3	3	4	4	4
50	1	3	8	4	1	1	4	1	2	1	3	2	3	2	3	4	3	3	3	3	3	3	3	3	3	3	3	2	3	4	3	4	3	2	4
51	2	1	8	5	1	1	5	1	4	3	1	4	3	3	2	5	5	5	5	5	5	5	3	4	4	4	4	5	5	5	5	5	6	4	3
52	1	1	1	5	1	2	3	1	1	1	1	1	4	3	3	3	3	3	3	2	3	3	3	3	3	3	3	3	3	3	3	3	3	4	4
53	2	1	2	6	1	1	3	1	2	2	2	2	3	1	2	3	3	4	3	3	3	4	4	4	4	4	4	4	4	4	4	4	5	2	2
54	2	1	2	6	1	2	3	2	4	2	1	1	4	2	2	3	4	3	3	4	4	4	2	4	3	3	3	4	3	3	4	5	4	4	5
55	1	1	8	6	2	2	2	2	3	3	1	4	2	1	2	2	4	5	2	2	4	5	5	5	5	5	5	4	5	5	5	5	6	4	5
56	1	2	9	5	2	1	1	1	3	3	3	3	3	3	2	3	3	3	2	3	3	3	3	3	3	3	3	3	4	4	4	3	4	4	5
57	1	1	8	6	2	1	3	2	4	1	2	1	2	1	1	2	4	4	4	4	4	4	4	4	4	4	4	4	4	5	5	5	6	5	3
58	2	1	2	5	1	1	2	2	3	2	2	3	4	2	2	3	3	3	3	3	4	4	4	3	3	3	3	3	3	3	3	3	3	4	4
59	1	1	3	5	1	1	3	1	2	2	2	2	3	2	2	1	1	1	1	1	1	1	1	1	2	2	2	2	5	5	5	5	2	6	5
60	2	1	10	5	2	2	2	2	1	3	1	3	3	1	1	2	3	3	2	3	2	4	3	4	3	2	5	4	4	4	4	4	6	2	2
61	2	1	8	5	1	1	3	2	2	2	1	1	1	2	2	1	1	1	1	1	2	2	1	1	1	1	1	1	5	5	4	5	6	4	4
62	1	1	3	6	1	2	3	1	3	1	3	1	3	3	2	2	3	3	3	3	4	3	3	3	3	3	4	4	3	3	4	4	2	2	3
63	2	1	8	4	1	1	2	1	3	3	2	2	2	1	1	3	3	3	2	2	2	2	2	2	2	2	2	2	5	5	5	5	6	3	3
64	1	1	2	6	2	2	3	2	3	2	2	1	3	1	1	3	5	5	3	3	4	3	3	3	3	4	3	4	5	5	5	5	3	3	3
65	2	1	9	5	1	1	1	1	3	1	2	2	3	1	1	4	4	3	4	4	4	4	4	4	4	4	4	4	4	5	5	4	4	4	3
66	1	1	1	5	2	1	3	1	4	1	2	2	3	2	1	1	1	2	1	1	3	3	1	3	4	1	4	5	5	5	5	5	6	3	4
67	2	1	10	5	1	2	3	2	2	1	2	2	2	2	1	2	3	4	2	2	4	4	4	5	4	4	3	4	4	4	4	5	6	2	4
68	2	1	3	5	2	2	2	2	3	1	2	2	3	1	1	2	3	3	3	3	1	4	2	3	2	2	4	3	4	2	2	3	6	2	2
69	1	1	4	5	1	2	2	2	3	2	1	1	2	2	2	2	2	3	2	2	3	3	2	3	4	3	3	3	4	4	4	4	1	3	3
70	2	1	8	1	1	2	1	2	1	3	1	2	1	1	1	3	2	3	1	2	3	4	4	3	3	4	4	4	4	3	4	5	6	4	6
71	2	1	1	5	1	2	1	1	3	1	3	3	3	2	2	1	3	2	2	2	2	2	2	4	3	3	2	1	3	4	3	4	4	5	5
72	2	1	1	5	2	2	2	2	3	3	3	2	4	2	2	2	4	3	2	2	4	4	4	4	2	2	2	4	3	2	3	3	6	4	5
73	1	1	8	6	2	2	4	2	2	1	2	2	4	2	1	1	1	1	1	1	1	2	1	2	1	1	1	1	4	4	4	4	3	4	4
74	1	1	8	4	2	1	2	2	1	1	1	1	2	1	1	4	4	2	4	4	4	3	3	3	2	2	3	3	5	5	5	5	3	6	6
75	1	1	2	6	2	2	3	2	2	1	2	2	4	2	2	1	2	1	1	2	1	1	1	1	1	1	1	1	5	1	5	5	2	4	6
76	2	1	8	4	1	1	3	1	3	2	1	2	1	2	2	3	2	3	3	3	3	3	3	3	3	3	3	3	3	3	3	3	3	2	2
77	2	1	1	6	2	2	2	2	4	3	1	2	3	3	2	1	2	4	4	4	4	4	3	3	3	3	3	4	5	4	4	4	6	3	5
78	1	1	2	6	2	1	2	2	2	3	2	2	3	3	2	3	4	4	3	3	3	4	3	4	2	4	4	4	5	5	5	5	6	2	4
79	2	1	8	6	1	1	4	1	4	2	2	4	2	3	2	1	1	3	1	1	1	3	1	3	1	1	1	1	5	5	5	5	6	5	6
80	2	1	1	5	2	2	2	2	3	3	1	2	3	2	2	1	3	4	2	2	2	4	4	4	1	1	3	3	5	5	5	5	6	5	5
81	2	1	8	5	1	2	2	2	2	1	2	2	1	2	2	1	1	4	1	1	3	4	1	4	3	3	3	2	5	5	5	5	6	5	5
82	1	1	2	6	2	1	3	1	3	1	2	3	4	2	2	1	4	3	1	1	1	1	1	2	1	2	2	2	4	4	4	4	4	4	4
83	2	1	2	5	1	2	3	1	3	2	2	3	4	2	2	1	1	1	1	1	1	1	1	2	1	1	1	2	5	5	5	5	5	5	5
84	2	1	10	5	2	1	3	2	1	3	1	2	4	1	1	3	3	3	3	3	3	3	4	3	4	3	3	3	3	3	3	3	6	2	2
85	1	1	2	6	2	2	2	1	2	2	1	2	4	3	3	2	2	4	2	2	2	4	3	4	2	2	4	2	4	5	4	4	1	4	3
86	1	1	2	5	1	1	3	1	2	1	1	2	3	1	1	3	4	3	3	3	3	3	3	3	3	3	3	3	3	3	3	3	4	3	2
87	2	1	8	5	1	1	5	2	4	4	4	3	2	3	3	2	1	2	3	2	2	3	1	3	2	2	2	2	3	2	1	3	3	3	2
88	2	1	3	6	2	2	2	2	1	3	1	4	3	1	1	1	3	3	1	1	1	4	2	4	2	2	1	3	5	4	4	4	6	3	2
89	2	1	2	6	1	2	3	1	3	3	1	2	4	2	2	1	3	3	1	3	3	3	3	3	3	3	3	3	3	3	3	3	3	4	5
90	2	1	2	6	2	2	2	2	3	3	2	2	4	3	2	2	3	3	2	3	2	4	3	4	4	3	3	3	4	3	3	3	6	2	5
91	1	1	3	5	2	2	2	2	2	2	2	2	2	2	2	2	2	2	2	4	2	2	2	2	2	2	2	3	4	3	4	4	4	3	4
92	2	1	9	3	1	1	2	1	2	5	1	4	2	2	1	3	4	4	3	4	4	4	2	4	3	2	2	2	4	5	4	4	6	2	5
93	1	1	2	7	1	1	3	1	2	3	2	3	4	2	3	2	3	2	2	2	2	2	2	2	2	2	2	2	2	2	2	2	2	2	2
94	2	10	8	7	1	1	5	1	4	2	4	4	4	4	4	1	1	1	1	5	1	1	3	1	1	1	1	1	1	5	5	5	5	5	6
95	2	2	8	4	1	1	3	1	4	2	4	2	1	2	2	1	1	2	2	1	2	2	1	1	2	1	1	1	4	4	5	5	2	6	4
96	2	1	2	5	2	2	2	2	3	3	2	2	4	2	2	2	4	5	4	3	2	4	4	5	5	5	5	2	5	5	5	4	5	5	6
97	2	1	10	5	1	1	4	1	4	1	4	2	4	3	3	2	3	3	3	3	2	3	2	3	2	2	2	2	4	4	4	4	4	5	5
98	2	1	8	5	1	2	2	2	2	3	2	2	2	4	1	3	1	3	3	3	3	3	3	3	3	3	3	3	3	3	4	3	6	4	4
99	1	1	10	5	2	2	2	1	2	1	2	2	3	2	2	1	4	4	3	3	3	4	4	4	4	4	4	4	5	5	5	5	6	4	4
100	1	1	2	6	2	2	2	2	2	1	1	2	4	2	2	1	3	4	1	1	1	4	3	4	4	3	4	4	5	5	4	4	6	4	4
101	2	1	8	6	1	1	3	2	4	1	3	4	1	4	2	2	5	3	2	2	1	4	3	4	3	2	4	2	5	5	5	5	5	6	5
102	2	1	10	1	2	2	3	2	4	5	2	4	2	2	2	4	3	4	4	4	2	2	2	4	3	2	4	2	5	5	5	5	6	6	6
103	2	2	3	6	2	1	1	1	4	2	1	3	3	3	3	2	2	5	1	2	1	4	2	4	4	4	4	4	5	5	5	5	6	6	6
104	2	1	2	5	2	2	2	2	1	1	1	2	3	1	1	1	1	5	5	5	4	5	3	5	3	3	5	4	5	5	4	4	6	2	6
105	2	1	8	5	1	1	3	2	2	3	2	2	1	2	2	2	1	3	2	1	3	4	4	3	3	3	3	3	5	5	4	4	6	5	4
106	2	1	3	6	2	1	3	2	3	5	3	3	3	2	2	2	4	5	2	3	2	5	2	2	3	2	4	4	4	4	4	4	6	4	4
107	1	1	2	5	1	1	5	1	4	1	3	3	4	3	2	5	3	3	3	2	1	1	1	2	2	1	1	1	5	5	5	5	3	5	5
108	2	1	8	4	1	1	3	1	4	1	2	2	1	2	2	2	1	1	2	2	2	1	2	2	2	2	2	2	2	2	2	2	2	2	2
109	2	1	10	5	1	2	2	2	2	1	1	2	3	2	1	1	1	3	1	2	3	4	4	3	4	4	4	2	5	5	5	5	6	4	5
110	1	1	1	6	2	1	1	2	2	3	1	2	1	2	2	2	3	4	2	2	4	4	2	4	4	4	4	4	5	4	4	4	6	3	2
111	1	1	2	5	1	1	2	2	2	1	1	3	4	3	3	1	3	3	1	2	2	4	2	4	3	3	3	3	3	3	3	3	6	6	6
112	2	1	3	6	2	2	1	2	1	3	1	2	3	2	1	1	4	4	4	4	4	4	4	4	2	2	4	2	5	5	5	5	6	3	1
113	2	1	3	6	1	2	3	2	2	1	1	2	3	1	2	2	5	4	3	3	3	4	3	4	3	3	4	3	5	5	5	5	6	4	4
114	1	1	8	5	1	1	3	2	4	3	4	4	1	2	2	1	3	3	3	3	3	3	3	3	3	3	3	3	3	3	3	3	4	4	3
115	2	1	8	5	1	1	5	1	4	5	4	3	2	4	2	5	5	5	5	5	5	5	5	5	5	5	3	3	3	3	4	4	5	5	4
116	2	1	10	4	2	2	2	2	2	2	2	2	2	2	2	3	3	4	3	3	3	4	4	4	4	4	4	4	4	3	3	4	6	3	4
117	2	3	3	7	1	1	4	1	4	1	2	2	3	2	3	2	1	3	1	1	2	3	2	2	2	3	3	3	4	4	4	5	3	4	5
118	1	1	10	5	2	1	3	1	2	2	2	2	3	3	3	4	3	3	3	3	3	4	4	4	3	3	3	3	5	5	5	5	2	2	5
119	2	2	10	4	1	1	3	1	2	1	2	2	3	2	2	1	1	2	2	2	1	1	2	2	2	2	3	3	5	5	5	5	3	5	5
120	2	l	10	3	2	1	4	1	3	3	3	3	3	3	3	3	3	2	3	2	3	3	3	3	3	3	3	3	3	3	4	4	3	3	3
121	2	1	2	6	1	2	3	2	4	2	1	2	3	2	1	1	1	4	3	3	4	5	4	4	4	4	4	3	5	5	4	5	6	2	2
122	2	1	3	6	1	1	3	1	4	3	1	2	3	2	2	1	1	2	1	1	1	2	1	1	1	1	1	1	5	5	5	5	6	6	6
123	2	3	3	6	2	2	2	1	4	2	3	3	3	3	3	1	4	2	1	1	3	4	1	3	3	3	3	4	4	4	4	4	2	6	6
124	2	2	2	5	1	1	3	1	3	1	2	2	4	3	3	1	2	2	1	2	2	2	2	2	2	2	2	2	5	5	5	5	3	5	5
125	2	2	8	4	1	1	3	1	3	3	3	3	1	1	1	2	1	2	2	1	2	2	1	2	2	2	2	2	4	4	4	4	6	4	5
126	2	1	2	5	2	1	2	2	2	2	1	2	3	2	1	3	3	3	3	3	3	3	5	3	5	4	4	4	4	4	4	4	6	4	4
127	1	1	8	3	2	2	2	2	3	3	1	2	1	2	2	2	4	4	1	1	1	3	4	4	2	3	4	3	5	5	5	5	6	4	5
128	1	1	8	5	1	1	3	1	4	4	1	2	2	2	2	2	4	4	2	2	4	4	3	4	4	4	4	3	5	4	4	4	6	4	4
129	2	1	10	5	2	1	3	1	4	1	2	2	3	3	2	2	2	4	2	2	2	3	2	3	2	2	4	3	4	3	3	4	6	2	2
130	1	1	10	5	2	2	3	2	2	1	2	2	4	1	3	1	3	3	1	1	1	3	1	3	3	2	2	3	5	5	5	5	2	5	2
131	2	1	2	5	2	2	4	1	2	2	2	1	2	2	2	2	3	4	2	2	3	3	4	3	3	3	3	3	4	4	4	4	4	3	4
132	2	1	1	5	2	2	2	2	3	4	1	3	3	3	2	1	2	4	3	3	4	5	5	4	3	2	4	4	5	4	5	5	6	2	2
133	2	1	9	5	1	2	2	2	2	1	2	4	3	2	2	2	3	4	3	3	3	3	4	2	2	2	2	2	5	5	5	5	6	4	4
134	2	1	1	5	1	2	4	1	4	1	2	1	3	1	2	1	3	3	1	1	1	2	1	1	1	1	2	1	5	5	5	5	6	6	6
135	2	1	3	6	1	1	3	2	3	2	2	2	4	2	2	2	1	3	1	1	2	4	3	2	3	3	4	3	3	4	4	4	6	1	2
136	2	1	4	5	2	2	2	2	3	1	1	2	3	1	1	1	3	5	3	3	3	3	2	4	2	2	4	2	5	5	5	5	6	4	2
137	1	1	2	6	1	2	3	2	3	2	2	4	4	2	2	2	3	3	2	2	2	4	1	3	3	2	3	2	5	4	4	4	6	2	2
138	1	1	10	4	2	2	3	1	3	1	3	2	3	2	2	1	3	4	1	2	2	4	3	2	2	2	2	3	4	4	5	5	3	5	5
139	2	1	10	4	2	1	4	2	2	1	2	4	3	1	1	2	1	3	3	3	2	3	2	2	1	1	2	2	4	4	4	4	1	3	4
140	1	1	3	5	2	2	2	2	3	2	1	3	4	2	2	1	1	1	1	1	1	1	2	1	1	1	1	1	4	3	3	3	6	6	3
141	2	1	3	5	1	1	2	2	4	4	1	4	2	3	3	1	1	3	1	2	3	5	5	5	3	1	4	2	4	5	5	5	6	4	2
142	2	1	10	6	1	2	3	2	2	1	1	2	3	3	3	2	3	4	3	3	2	4	3	4	3	3	3	3	4	4	4	4	6	3	3
143	2	1	3	5	2	2	2	2	2	2	2	2	2	2	2	1	3	3	3	3	3	3	3	3	3	3	3	3	5	5	5	5	5	2	6
144	2	1	3	5	2	2	1	1	3	1	3	2	3	3	2	2	2	2	2	2	2	4	3	3	2	3	3	3	5	5	4	4	6	4	5
145	2	1	3	5	1	1	3	1	3	1	3	2	3	2	2	1	1	2	1	2	2	3	1	3	3	3	3	3	5	5	5	5	4	4	4
146	1	1	3	4	1	2	2	2	2	1	1	2	2	2	2	3	3	4	2	2	2	2	3	4	2	2	3	4	4	4	4	4	6	2	2
147	2	1	10	5	1	1	3	2	2	1	2	2	2	1	2	2	2	3	1	1	3	3	2	2	2	2	3	2	4	5	5	5	6	2	4
148	2	2	3	5	2	1	2	2	4	1	1	3	3	2	2	3	3	3	2	2	2	2	2	2	2	2	4	3	4	4	4	4	5	2	2
149	1	1	10	5	2	2	2	2	1	3	1	2	2	1	1	2	4	4	3	3	3	3	3	4	4	3	3	3	3	3	3	4	6	3	3
150	1	1	3	5	1	1	4	1	1	1	1	3	4	2	2	1	2	2	1	1	1	2	2	2	2	2	3	4	5	5	5	5	6	4	5
151	2	1	10	5	1	1	3	2	3	1	1	2	4	2	2	1	1	2	1	1	1	1	1	1	1	1	1	1	5	5	5	5	6	3	2
152	2	1	10	4	2	1	3	1	3	5	3	2	2	2	2	2	3	4	3	3	3	3	4	4	4	2	3	3	5	4	4	4	6	2	4
153	2	2	8	5	1	1	4	1	4	2	4	2	2	2	2	2	1	3	1	1	1	1	1	1	1	1	1	1	5	5	5	5	3	5	4
154	2	1	2	4	2	2	3	2	2	1	1	4	3	2	2	1	1	4	2	2	2	4	3	4	3	4	4	4	5	5	5	5	6	6	6
155	1	1	3	5	1	1	3	1	3	1	2	2	3	3	3	2	3	3	3	3	2	3	3	3	2	2	2	4	4	4	4	4	3	4	4
156	2	1	8	5	1	1	3	2	2	2	1	2	2	2	2	1	1	3	1	2	4	5	4	4	3	2	4	3	4	5	4	5	6	4	3
157	2	1	9	4	1	2	3	2	2	1	2	4	2	2	2	2	2	4	2	2	3	4	4	4	3	2	4	3	5	5	5	5	6	4	6
158	2	1	10	5	1	2	3	1	2	1	3	4	1	2	4	2	1	3	1	1	3	4	2	2	1	1	3	3	5	4	4	5	6	6	6
159	2	1	4	5	1	2	2	2	3	2	2	2	2	2	2	1	2	2	2	2	2	4	2	2	2	2	2	2	4	4	4	4	6	4	5
160	1	1	10	4	2	1	3	2	3	3	3	2	3	3	2	2	3	2	2	2	1	4	5	5	5	5	5	3	5	5	5	5	3	4	4
161	2	1	10	3	2	2	3	2	2	5	2	2	3	2	2	5	5	5	5	5	5	5	5	5	5	5	5	5	5	5	5	5	4	5	6
162	2	1	2	6	2	2	2	2	2	3	2	2	3	1	2	2	3	4	1	3	2	4	4	4	4	4	4	4	4	4	4	4	6	2	4
163	2	1	9	4	1	2	2	1	2	2	2	4	1	1	1	2	2	4	2	2	2	4	2	4	4	2	4	4	4	5	5	5	1	5	5
164	2	1	2	5	2	2	2	2	2	1	2	2	4	2	2	1	1	2	2	1	1	3	3	2	4	4	3	2	5	5	5	4	1	5	5
165	2	1	10	5	1	2	2	2	1	2	1	4	2	2	2	3	2	3	3	3	3	4	4	4	3	4	4	4	4	4	4	4	5	3	4
166	1	1	2	6	1	1	3	1	4	2	3	2	3	2	3	1	2	3	1	1	2	3	1	3	2	3	4	2	4	4	4	5	3	5	5
167	2	1	2	5	1	2	2	2	3	2	1	2	3	2	2	1	1	1	1	1	1	4	1	4	1	1	4	3	4	4	4	5	6	6	6
168	2	1	3	4	1	1	3	1	2	1	2	4	3	1	1	1	2	3	1	1	2	2	2	1	1	1	2	3	4	5	4	4	3	5	5
169	2	2	10	5	1	1	3	1	4	2	3	1	2	3	3	2	1	2	2	2	2	2	2	2	2	3	2	3	5	5	4	5	6	5	5
170	2	1	2	6	2	2	2	2	1	1	1	2	3	2	2	2	4	4	3	3	4	4	2	4	3	2	4	2	4	4	4	4	6	2	5
171	2	2	2	5	1	2	3	1	4	1	3	2	4	2	2	3	2	3	1	1	2	4	3	3	4	3	4	3	5	5	4	4	6	4	6
172	2	1	10	5	1	1	2	2	4	2	2	2	4	1	2	1	2	3	3	3	3	5	1	5	3	2	4	3	4	4	4	5	6	4	5
173	2	1	9	3	1	2	3	2	1	1	1	4	2	2	1	2	3	3	3	3	3	3	4	3	4	3	3	3	5	5	5	5	6	2	3
174	1	3	8	5	1	1	3	1	4	1	4	4	1	4	4	5	1	5	1	1	1	1	1	4	4	1	1	4	4	5	5	5	6	6	6
175	1	1	2	5	2	2	2	1	4	1	1	3	4	2	1	1	1	4	1	3	2	4	2	5	2	2	4	4	5	5	5	5	6	4	5
176	2	1	3	6	2	2	2	2	1	1	1	3	3	2	2	2	4	4	2	4	2	4	2	4	2	2	2	2	4	4	4	4	5	2	3
177	2	1	10	5	2	2	2	2	1	3	1	2	3	1	1	2	4	4	2	3	2	4	3	5	2	2	5	3	5	4	4	5	6	3	2
178	2	1	8	4	2	1	2	1	1	1	1	3	1	2	2	2	3	3	2	2	2	4	2	4	4	2	4	3	5	4	4	4	6	4	4
179	1	1	9	5	1	1	3	1	3	1	3	4	3	1	1	5	4	1	4	4	4	3	3	3	3	3	3	4	5	5	5	5	3	4	4
180	2	1	5	4	2	2	2	2	2	3	1	2	2	1	1	3	3	4	4	4	3	3	4	4	4	4	4	4	4	4	4	4	6	3	2
181	2	2	3	5	1	1	3	2	2	4	2	2	3	3	3	2	4	3	3	2	2	2	4	3	2	4	3	2	5	5	4	4	4	4	2
182	2	1	9	4	1	2	3	2	2	1	2	2	3	2	2	1	3	4	1	1	1	4	1	3	2	2	4	4	5	5	5	5	6	2	4
183	2	1	9	4	2	2	2	2	1	2	1	3	3	2	2	1	2	3	3	2	3	4	4	4	4	4	4	4	4	4	4	4	6	4	4
184	2	2	8	5	1	1	5	1	4	2	4	2	2	2	2	1	1	3	1	1	1	1	1	1	1	1	1	1	5	5	5	5	4	5	6
185	2	1	8	3	2	2	3	2	4	1	2	3	1	3	3	1	3	4	1	2	3	5	1	4	4	4	3	5	4	4	4	5	6	3	3
186	1	1	2	5	1	1	4	2	4	2	2	2	4	3	2	2	2	4	2	2	2	2	2	2	2	2	2	2	4	5	4	5	6	6	4
187	1	1	8	5	1	1	5	1	4	1	4	2	1	2	2	3	3	3	3	3	3	3	3	3	3	3	3	3	3	3	3	3	2	5	6
188	2	1	10	4	2	2	3	2	2	1	3	3	4	3	3	1	3	2	1	1	1	2	2	3	3	3	3	2	5	5	5	5	4	5	5
189	1	3	8	5	1	2	3	1	4	1	3	4	3	3	2	2	2	2	2	3	2	2	3	3	3	2	2	2	3	2	2	2	4	3	3
190	1	1	3	6	1	1	1	2	4	1	4	2	4	4	2	5	1	2	1	1	1	1	1	1	2	2	2	1	5	5	5	5	3	5	6
191	2	2	1	5	1	1	3	2	2	2	2	2	3	2	2	1	2	4	1	3	2	4	2	3	3	4	3	4	5	4	5	5	6	4	4
192	1	1	3	5	1	1	3	2	3	1	4	2	1	3	4	1	2	2	2	1	1	1	2	2	2	2	2	1	5	5	5	5	6	6	6
193	1	1	1	5	2	2	2	2	4	1	1	2	3	4	1	4	4	4	2	2	3	4	4	4	3	4	3	3	4	4	4	4	6	4	4
194	2	1	3	6	1	1	4	1	4	1	2	2	4	2	2	3	3	3	2	2	3	3	3	3	3	3	3	2	4	4	4	4	1	4	4
195	2	1	3	5	2	2	2	2	2	3	1	2	2	1	1	3	4	5	4	4	3	4	4	4	4	5	5	4	4	4	4	4	6	3	3
196	2	5	10	5	2	2	3	1	4	1	3	2	2	2	2	2	3	4	3	4	2	4	3	2	2	3	4	2	4	4	4	5	1	4	5
197	1	2	3	5	2	2	3	2	2	3	1	2	2	2	2	3	4	4	2	3	4	5	5	5	4	3	4	3	4	4	4	4	6	4	4
198	2	1	3	6	2	2	2	2	2	3	2	2	3	1	1	2	4	4	2	4	2	4	2	4	4	4	4	4	5	5	4	4	6	2	2
199	2	1	2	6	1	1	3	2	2	3	2	2	3	2	2	1	4	4	1	1	2	2	2	2	4	1	2	3	1	3	1	4	4	2	2
200	2	2	10	5	2	2	3	2	2	4	2	2	3	1	1	3	5	5	4	4	3	4	4	4	4	4	4	3	5	5	5	4	4	3	3
201	2	2	2	5	2	1	2	2	3	1	1	3	3	1	1	2	4	4	2	1	1	4	4	3	3	2	4	1	5	5	4	5	6	2	6
202	2	2	3	5	2	2	2	2	1	1	1	2	3	1	1	2	5	5	2	3	3	4	2	4	3	3	4	3	5	5	5	5	6	3	3
203	2	1	2	5	2	1	3	2	2	2	2	1	2	1	2	3	3	3	3	3	3	3	3	3	3	3	3	3	4	4	4	4	1	2	3
204	2	1	2	6	2	1	2	2	1	3	1	2	3	1	1	2	5	5	4	3	2	4	2	4	2	2	3	2	4	4	4	4	6	3	3
205	2	1	1	5	1	2	1	2	3	1	2	2	2	2	2	2	1	1	1	1	2	3	3	3	2	4	4	4	5	4	5	4	5	2	4
206	2	1	2	6	2	2	2	2	2	1	1	2	3	3	2	3	4	4	3	2	3	4	4	4	2	4	4	2	3	4	3	4	6	3	5
207	2	2	3	5	1	1	3	1	3	1	3	2	3	2	2	1	3	4	2	2	2	4	4	4	3	3	4	2	4	4	4	4	6	4	5
208	1	1	8	5	1	2	3	2	2	1	2	2	3	2	1	3	4	4	3	3	2	2	4	4	2	3	4	4	4	4	4	4	2	2	5
209	2	1	10	5	2	2	2	2	1	3	1	2	2	1	2	2	3	4	3	3	4	5	4	4	4	4	4	4	4	4	4	4	6	3	4
210	2	1	3	5	1	2	2	2	2	5	1	2	3	3	2	1	2	3	3	3	1	4	3	4	3	3	3	3	4	4	4	4	1	2	2
211	2	2	10	5	1	1	3	2	4	5	3	2	3	3	3	1	1	3	1	1	1	2	2	2	2	1	2	4	5	5	5	5	1	2	6
212	2	1	8	4	2	2	3	2	2	3	1	3	1	1	2	2	1	2	2	2	2	3	3	4	4	3	4	3	4	4	4	4	6	3	2
213	2	1	3	5	2	2	3	2	3	3	1	2	2	2	2	2	2	4	3	3	3	3	3	3	5	4	4	3	3	4	3	4	6	4	4
214	1	1	3	5	2	2	2	2	2	3	1	3	3	3	2	4	4	5	2	2	2	4	5	5	1	3	1	1	5	5	5	5	6	1	1
